# Supplementary material for: Precision Livestock Farming and Biomedical Engineering: Assessing Feed Quality, Animal Health, and Behavior Using Machine Learning for Sensor Data
Source: Sensors (Basel). 2026 Jun 24;26(13):4015. doi: 10.3390/s26134015 (PMC13364016; doi:10.3390/s26134015)
Supplement: Supplementary file 1 [file sensors-26-04015-s001.zip]

Archive with 1 entries (1 files):
- sensors-4206975-supplementary.pdf
